# Supplementary material for: An intracellular membrane protein GEP1 regulates xanthurenic acid induced gametogenesis of malaria parasites
Source: Nat Commun. 2020 Apr 9;11:1764. doi: 10.1038/s41467-020-15479-3 (PMC7145802; doi:10.1038/s41467-020-15479-3)
Supplement: Supplementary file 3 — Source Data [file 41467_2020_15479_MOESM3_ESM.zip]

Archive with 3 entries (2 files):
- Source data/
- Source data/Source data file.xlsx
- Source data/Western and gel scan.pdf
