# Supplementary material for: An intracellular membrane protein GEP1 regulates xanthurenic acid induced gametogenesis of malaria parasites
Source: Nat Commun. 2020 Apr 9;11:1764. doi: 10.1038/s41467-020-15479-3 (PMC7145802; doi:10.1038/s41467-020-15479-3)
Supplement: Supplementary file 3 — Source Data [file 41467_2020_15479_MOESM3_ESM.zip › Source data/Source data file.xlsx]

## Sheet: Fig. 1a
17XNL	Δcdpk4	∆map2	∆nek4	∆1243400	∆1431500	∆0918700	∆1433900	∆0524600	∆0605800	∆0617400	∆1128600	∆1313900	∆0702400	∆0933500	∆0309400	∆0936300	∆1436400	∆0823700	∆0820300	∆1116300	∆0917400	∆0609400	∆1446300	∆1315500	∆0904900	∆0403400	∆1358700	∆0928600	∆0610800	∆1019600	∆1031600	∆0929900	∆1018500	∆0703300	∆1240600	∆1441100	∆1367300	∆1424200	∆1105200	∆1315200	∆1339400	∆1342800	∆1366100	∆1463300	∆1138200	∆0619700	∆0916600	∆0809500
100	0	0	79.35	98	105	96	76	105	77	112	105	102	89	72	99	92	105	102	102	0	95	124	93	109	58	66	82	122	58	116	115	71	115	32	32	98	69	100	114.75	40.4	75.7	56.28	67.53	40	77.2	101.3	89.9	69
	0	0	91.54	142	116	105	65	101	89	121	102	80	95	82	97	94	93	113	75	0	91	109	107	111	77	71	78	118	68	104	97	65	117	38	32	90	82	82	149.6	47.95	82.99	75.76	77.53	41.14	82.1	72.1	82.1	87
	0	0	91	98	115	96	53	100	83	112	107	55	87	91	91	69	103	126	80	0	105	130	98	114	90	71	94	105	68	108	99	91	93	29	27	107	108	105	142.61	47.26	93.9	65.71	60.49	31.56	93.4	83.3	84.6	80.4
																																			34					50.9	54.6	67.86	56.96	25.92
																																			45					37.43	80.81	66.43	45.23	30.43
																																			26

## Sheet: Fig. 1e
17XNL	S1	S2-c1	S2-c2	S3	S4	S5
29	0	35	15	0	0	0
22	0	35	27	0	0	0
19	0	19	13	0	0	0
21	0	28	26	0	0	0
19	0	26	29	0	0	0
13	0	26	42	0	0	0
28	0	32	46	0	0	0
23	0	34	17	0	0	0
25	0	32	23	0	0	0
13	0	44	22	0	0	0
37	0	22	22	0	0	0
23	0	32	26	0	0	0
31	0	36	29	0	0	0
20	0	29	15	0	0	0
26	0	40	34	0	0	0
22	0	29	28	0	0	0
23	0	33	24	0	0	0
21	0	27	29	0	0	0
20	0	34	44	0	0	0
48	0	38	36	0	0	0
29	0	32	56	0	0	0
40	0	29			0	0
					0	0
					0	0
					0	0
					0	0

## Sheet: Fig. 1f
17XNL	S1	S2-c1	S2-c2	S3	S4	S5
115	0	50	65	0	0	0
0	0	280	90	0	0	0
110	0	40	115	0	0	0
0	0	100	0	0	0	0
60	0	290	330	0	0	0
100	0	150	105	0	0	0
100	0	25	240	0	0	0
210	0	60	370	0	0	0
70	0	100	240	0	0	0
1	0	30	70	0	0	0
40	0	40	30	0	0	0
20	0	170	240	0	0	0
70	0	165	235	0	0	0
6	0	60	60	0	0	0
40	0	0	180	0	0	0
145	0	10	135	0	0	0
230	0	185	300	0	0	0
90	0	320	140	0	0	0
351	0	160	190	0	0	0
10	0	215	335	0	0	0
0	0	140	210	0	0	0
45	0	130	300	0	0	0
310	0	20	75	0	0	0
	0	70	75	0	0	0
	0	30	265	0	0	0
	0	75		0	0	0
	0	43		0	0	0
	0	275		0	0	0
	0	85		0	0	0
	0	130			0	0
	0	140
	0	15
	0	15
	0	110
	0	5
	0	120
	0	80
	0	300
	0	15
	0	230
		135
		100
		0

## Sheet: Fig. 2i
17XNL	∆gep1	∆nek4	∆map2	∆gep1 x ∆nek4	∆gep1 x ∆map2	∆nek4 x ∆map2
17	0	0	0	0	0	3
0	0	0	4	0	0	9
74	0	0	0	0	0	1
28	0	0	0	0	0	2
8	0	0	0	0	0	2
5	0	0	0	0	0	14
2	0	0	0	0	0	0
45	0	0	0	0	0	21
85	0	0	0	0	0	10
45	0	0	0	0	0	8
10	0	0	0	0	1	2
25	0	0	0	0	0	1
80	0	0	0	0	0	3
105	0	0	0	0	0	98
0	0	0	0	0	0	0
20	0	0	0	0	0	3
15	0	0	3	0	1	38
0	0	0	3	0	0	0
60	0	0	0	0	0	10
15	0	0	0	0	0	12
0	0	0	0	0	0	7
5	0	0	0	0	0	2
25	0	0	0	0	0	2
100	0	0	0	0	0	19
15	0	0	0	0	0	7
55	0	0	0	0	0	30
2	0	0	1	0	0	0
30	0	0	0	0	0	0
5	0	0	0	0	0	2
75	0	0	0	0	0	8
60	0	0	0	0	0	3
33	0	0	0	0	0	4
0	0	0	0	0	0	2
80	0	0	0	0	0	3
	0	0	0	0	2	3
	0	0	0	0	0	2
	0		0	0	0	18
	0		0	0	0	11
	0		0	0	0	18
	0		0	0	0	1
			0	0	0	64
				0	0	27
				0	0	12
				0	0	2
				0	0
					0
					0

## Sheet: Fig. 4a
17XNL		∆gep1		∆map2
Ctl	XA	Ctl	XA	Ctl	XA
208.2	3327.1	142.8	209.4	163.4	2544.8
240.8	3068	125	183.4	308.9	3038.8
172.4	1929.9	162.1	377.2	209.3	2103.1

## Sheet: Fig. 4b
17XNL							∆gep1		∆map2
DMSO	XA	XA + C2	Zaprinast	Zaprinast+C2	pH 8.0	pH 8.0+C2	Zaprinast	pH 8.0	Zaprinast	pH 8.0
2	98	0	78	0	67	0	0	0	0	0
3	85	0	70	0	90	0	0	0	0	0
2	110	0	84	0	77	0	0	0	0	0
8	109	0	75	0	100	0	0	0	0	0
1	77	0	94	0	77	0	0	0	0	0
0	62	0	78	0	101	0	0	0	0	0
0	74	0	77	0	110	0	0	0	0	0
2	77	0	71	0	110	0	0	0	0	0
0	67	0	77	0	108	0	0	0	0	0
0	73	0	79	0	68	0	0	0	0	0
2	58	0		0	80	0	0	0	0	0
0	66	0		0	85	0	0	0	0	0

## Sheet: Fig. 4c
17XNL		∆gep1		∆map2
Ctl	Zaprinast	Ctl	Zaprinast	Ctl	Zaprinast
192.4	894.3	117.8	151	169.8	649.7
272.7	845.7	111.3	380	361.9	818.2
143	1179.2	136.4	459	173.7	1245

## Sheet: Fig. 5e
upper				lower
Distance[nm]	GEP1	GCα		Distance[nm]	GEP1	GCα
0	10	33		0	8	10
85.992	37	45		85.495	9	11
171.984	37	45		170.991	6	17
257.975	38	40		256.486	8	14
343.967	61	77		341.982	5	9
429.959	75	76		427.477	37	27
515.951	82	82		512.973	39	26
601.943	47	52		598.468	48	29
687.935	52	34		683.964	51	32
773.926	64	18		769.459	37	32
859.918	48	23		854.955	50	21
945.91	50	31		940.45	46	17
1031.9	30	20		1025.95	46	17
1117.89	39	14		1111.44	55	18
1203.88	30	20		1196.94	83	30
1289.88	65	36		1282.43	60	50
1375.87	106	88		1367.93	62	43
1461.86	91	55		1453.42	62	43
1547.85	89	45		1538.92	90	59
1633.85	73	26		1624.41	69	69
1719.84	50	16		1709.91	60	50
1805.83	55	16		1795.4	46	40
1891.82	51	36		1880.9	46	40
1977.81	42	18		1966.4	69	31
2063.8	33	26		2051.89	40	26
2149.8	28	17		2137.39	41	22
2235.79	23	15		2222.88	42	12
2321.78	14	13		2308.38	28	4
2407.77	14	13

## Sheet: Fig. 5f
Pearson coefficient
0.6722
0.7302
0.6734
0.6765
0.5347
0.6695
0.3976
0.4761
0.5779
0.514

## Sheet: Fig. 6c
Left				Right
6HA::gcα	gcαkd c1	gcαkd c2		6HA::gcα	gcαkd c1	gcαkd c2
1.0639	1.2386	1.3376		1.0939	0.1308	0.2023
1.1887	0.6188	0.5116		1.9262	0.6	0.4087
0.8783	0.764	0.8589		1.23	0.15	0.1372

[truncated: 27 more sheets: Fig. 6d, Fig. 6e, Fig. 6f, Fig. 8b, Fig. 8c, Fig. S2a, Fig. S3a, Fig. S3b, Fig. S3c, Fig. S3f, Fig. S3g, Fig. S3h, Fig. S5a, Fig. S5b, Fig. S5c, Fig. S5d, Fig. S5e, Fig. S5fgh, Fig. S5ij, Fig. S6d …]
